# Supplementary material for: Reversible complete left bundle branch block and a wide QRS complex following administration of sodium-glucose cotransporter-2 inhibitor and volume reduction in a patient with systolic heart failure: a case report
Source: Eur Heart J Case Rep. 2024 Sep 14;8(9):ytae512. doi: 10.1093/ehjcr/ytae512 (PMC11437653; doi:10.1093/ehjcr/ytae512)
Supplement: ytae512_Supplementary_Data [file ytae512_supplementary_data.zip]

Archive with 3 entries (3 files):
- Supplemental Video 1.mp4
- Supplemental Video 2.mp4
- Supplemental Video 3.mp4
